# Supplementary material for: Autoantibody Profiling for Accurate Differentiation of Type 1 and Type 2 Diabetes Mellitus in Omani Patients: A Retrospective Study
Source: Diagnostics (Basel). 2025 Sep 10;15(18):2296. doi: 10.3390/diagnostics15182296 (PMC12468106; doi:10.3390/diagnostics15182296)
Supplement: Supplementary file 1 [file diagnostics-15-02296-s001.zip]

Archive with 1 entries (1 files):
- diagnostics-3773725-supplementary.pdf
